# Supplementary material for: Bioelectrical impedance vector analysis in obese and overweight children
Source: PLoS One. 2019 Jan 24;14(1):e0211148. doi: 10.1371/journal.pone.0211148 (PMC6345442; doi:10.1371/journal.pone.0211148)
Supplement: S1 Dataset — (XLSX) [file pone.0211148.s001.xlsx]

## Sheet: Hoja1
Sex (0=male, 1=female)	Age (y.)	Height (cm)	Weight (kg)	Waist circumference (cm)	R /Ohm)	Xc (Ohm)
1	16.11	158.9	76.3	86	541	62
1	16.4	166	79.2	93	672	69
1	16.28	160	90.3	98.2	438	62
0	16	165.1	79.5	99.3	490	56
0	16.73	188	97.2		700	71
0	16	130	41.4	82.1	676	67
1	17.97	161	65.2	73	634	74
0	16.77	166	93.3	110	556	73
1	19.55	153	111	112.4	468	60
1	18.67	165	70.6	82	634	68
1	18.02	173	95.4	100	507	59
1	15.91	164.3	74.6	81	640	69
1	15.18	158.7	74	83.5	575	69
1	15.96	157.4	72	85	545	58
0	14	164.5	73.5	84.5	643	57
1	14.95	150	54.7		620	67
0	14	179.6	106.3	109	466	64
0	14	139.7	46.5	81.8	604	62
1	14.59	159	66.7	73	483	61
1	14.79	153	59.6	77.9	676	61
1	14.01	156	58.3	71	656	73
0	14	151.8	59.7	82	568	61
0	14	162.8	70	90.2	746	79
1	15.2	163	74.5	88	496	50
1	14	147.7	53.5	91	575	65
0	15	163	112.3	118.5	379	69
0	14	158	69	92	571	58
0	14	170	92.7	114	435	50
1	12.67	154.5	62.4	72	542	51
1	12.65	154.2	61.3	72.5	541	51
1	12.54	161	61.3	76.5	585	56
0	13	138.9	45.1	81.5	758	88
1	12.34	147	64.5	85	542	52
1	13.17	164	68.4		603	54
0	13.57	164	87		457	52
1	12	153.7	55.7	89.7	658	73
1	12.67	153	57.7		665	66
0	13	185.5	97.5	103.5	519	55
0	12.99	154	78.5	96.5	445	58
0	13.06	160	89.1	96	460	48
1	13	149.3	59	91	636	58
0	12.34	154	65.6	86	525	56
1	13.63	163	68.85	78.5	661	63
1	13	154.2	85.2	111.8	580	61
1	13.96	160	73.2	85	575	61
1	13.85	155	67	80.2	570	56
0	13	163	88.4	111	592	55
1	12	128	42.1	83.5	635	65
1	13.52	156	63	83	586	55
1	13	158.1	74.9	97	529	53
1	13.95	163	93.15	95	505	53
1	12.48	155	66	83.4	615	62
1	13.32	160	110.6	117.5	438	55
0	12.26	156	67.7	85.4	396	63
0	12.57	143.6	54	83.5	702	57
0	12	150.5	56.1	82.5	713	70
1	12	147.4	55.5	92.8	631	61
1	12.52	145	69.1	89	358	75
1	12.5	152	77.2		532	54
1	13.69	158	68.8	80	568	64
0	12.79	139	48.6	77.5	592	51
0	13.85	182	80.2	85.7	512	66
0	13.71	172	86.6		513	54
1	12.52	152	66.6	85	595	49
1	13	149.2	58.5	86	652	70
1	13.23	165	69.5	81	651	65
1	13.73	156	76.1		547	58
0	12.7	142	56.6	91	504	59
1	13.17	160	84.8	92.2	530	47
0	13	150	64.4	96.5	648	62
1	13	128.3	37.2	77.4	668	80
0	13.79	143	58	87	623	62
0	13.21	157	76.2	94.5	638	62
0	13.11	156	71.5	90.5	505	52
1	12.64	146	55.95	78	722	79
1	13.91	172	85.6	83.3	532	52
0	13	125.4	37.8	78.4	688	62
0	12.1	165	90.1	96.5	466	51
1	12.52	154	58.9	83.5	606	63
1	13.87	174	80.7	81	608	71
0	12.84	149	58.5	86	652	70
0	12.2	155	67		625	70
0	13.57	164	87		457	52
1	11	139	49	82.5	721	68
0	11	152.8	76.1	101.1	664	59
0	11.06	156	61	89.2	617	58
1	11.08	142	50.4	81.5	675	67
0	11	132.8	45.7	89.2	646	57
0	10.31	146	60.6	65	579	63
1	11.59	166	71.4	77	581	63
0	10.46	147	65.9	96	553	62
1	11.52	161	77.7	92	643	69
1	10.39	138	46.5		628	57
0	10	168.4	85.9	102.9	463	53
0	10.71	148	59.5	90	642	57
0	10	151.5	58.7	90.8	579	57
1	10.93	152	58.6	78	510	55
0	11.1	151	54.5	84.5	675	66
1	10	160	81.6	99	522	60
1	10.2	129	42	74	630	65
1	10.87	138	49.2	76.5	599	61
1	11	167.7	87.8	99.1	434	48
1	11.89	146	49.2	74.5	627	54
0	11.47	147	51.1	79	453	86
1	11	176.7	98	110	520	65
1	11	156.7	59	74	601	61
0	11.71	154	72.1	93.8	569	58
0	11	134.6	40.4	77	654	65
1	10	163.7	75.6	90.4	580	75
0	11.84	147	59.9	95	691	72
1	11.71	169	98.2	103	576	54
1	11	135.5	41.7	79.5	723	68
1	11.59	166	71.4	77	581	63
1	10.87	138	49.2	76.5	599	61
1	9.6	130.7	42.95	72.5	617	64
0	8.53	131.9	45.1	82	665	64
1	8.17	129.1	41.5	68.6	706	79
1	8.01	135.5	39	69	635	60
1	9.3	141.9	42.8	73	495	51
1	8.67	138.6	54.6	82.5	586	55
1	8.32	132	44	74.5	577	65
1	9	126	43.1	83.7	572	54
1	8.04	131	43	71.8	571	58
0	8	163.1	83.4	104.5	527	64
1	9	147.5	59.5	90	642	57
0	9.28	142	66.4	83.5	489	49
1	9.14	140	56.8	84	518	60
0	9	165.7	93.3	110	556	73
0	9	133.8	46.3	82	656	65
1	9.99	141	50.3	75	621	67
1	9.12	148	51.9	71	409	65
0	9	129.8	37.8	70	694	72
1	8.11	127	39.4	75	660	69
1	8.94	137	43.6	70	627	53
1	9.69	140	55	81	657	60
1	9.91	149	62.3	83	678	69
0	9.15	134	46.4	75	500	54
0	9	157.8	76.6	108	681	61
1	9.54	138	42.4	72	576	61
0	8	155.3	72.2	96	559	57
1	8.29	130	32.45		813	70
0	8	154.5	58.9	82.1	628	66
0	8	157.8	92.7	118	564	66
0	8.4	128	48	83.5	603	54
0	9.96	149	70.4	95.8	611	59
1	9.14	140	56.8	84	518	60
1	7.99	125.1	37.7		527	56
0	6.01	115.5	28.8	69	555	58
1	7.8	125	38	74	588	61
1	6.48	119.8	32.1	69	677	53
1	7	131.7	38.8	74	664	73
1	6.64	125	40.6	75	581	61
1	7	161.9	83.6	104.6	705	76
1	7	155.8	57.5	88.3	694	63
1	7.75	123	40.9	77	588	65
1	6.39	123	31	62	657	67
0	7.48	128	43.7	80	596	58
0	6	152.2	70.8	87.5	585	54
1	6	158	62.9	89.4	554	62
0	4.82	119.1	30.8	69	651	69
0	4.94	114	27.5		648	56
0	5.66	118	36.2	71.2	503	49
1	5.86	124	32.3	65.6	656	62
0	4.79	104	23.3	60	556	58
0	5.1	111	30.3	69	592	58
1	4.91	107	24.4		768	59
1	5.43	162	83.7	104	539	64
